# Supplementary material for: Identification and Analysis of Genes Underlying Bone Mineral Density by Integrating Microarray Data of Osteoporosis
Source: Front Cell Dev Biol. 2020 Aug 27;8:798. doi: 10.3389/fcell.2020.00798 (PMC7481435; doi:10.3389/fcell.2020.00798)
Supplement: TABLE S1 — The uniformly up-regulated DEGs in high BMD samples. [file Table_1.XLSX]

## Sheet: The uniformly up-regulated DEGs
Gene	GSE2208_log2FC	GSE2208_P	GSE56814_log2FC	GSE56814_P	GSE56815_log2FC	GSE56815_P
CACNA2D3	-0.25603	0.0152819	-0.110994	0.0153103	-0.26817	0.00192296
POGLUT1			-0.204202	0.0369817	-0.23074	1.84492e-07
SKAP2	-0.30127	0.0450076			-0.138781	6.63031e-07
ZNF37BP			-0.263679	0.0186276	-0.148017	4.03649e-05
DMTF1	-0.323798	0.00247806			-0.30054	0.000100562
DAP3	-0.190583	0.0366435			-0.147273	0.000184327
ARL4C	-0.278035	0.00322694			-0.176534	0.000249576
IRF8	-0.276669	0.0128585			-0.170731	0.000548973
CASC3	-0.159203	0.033883			-0.128694	0.00072306
MPHOSPH10	-0.246231	0.00774928			-0.14263	0.00101502
ZNF91	-0.264701	0.0237665			-0.261188	0.00117878
ALG11	-0.150386	0.0289572			-0.138674	0.00135828
CD1C	-0.288745	0.0161285			-0.216579	0.00165103
PPWD1	-0.262035	0.0215037			-0.22766	0.00498406
EIF4A3	-0.139432	0.0367791			-0.0929744	0.00531964
MAP1LC3B			-0.289059	0.0202999	-0.08733	0.00725212
CLK4	-0.373359	0.030102			-0.244984	0.00761784
ZNF211	-0.163729	0.0228072			-0.141105	0.00844141
OSBPL1A	-0.167553	0.0209573			-0.107816	0.0087923
UTP14A	-0.150386	0.0289572			-0.138674	0.00135828
RAB8B			-0.309631	0.0499163	-0.18818	0.00898373
TMEM50B	-0.263252	0.0462602			-0.206157	0.00911883
APOLD1	-0.243118	0.00671779			-0.138319	0.00996363
ANAPC5	-0.294458	0.0272187			-0.0827108	0.01257
MYLIP			-0.169557	0.0406933	-0.112513	0.0134859
NUP88	-0.292147	0.0154076			-0.0716213	0.0136589
DDX47	-0.243118	0.00671779			-0.138319	0.00996363
SF3B1	-0.350939	0.015938			-0.129503	0.0141042
UTP14C	-0.150386	0.0289572			-0.138674	0.00135828
TTC13	-0.248078	0.0160682			-0.122515	0.014319
TBP	-0.162706	0.0112665			-0.072746	0.0143836
GLT8D1	-0.173517	0.00823947			-0.0953692	0.0144557
HBP1			-0.250223	0.0440718	-0.0834615	0.0150789
LRMP	-0.249513	0.00218251			-0.108078	0.0152668
OXSM			-0.16215	0.0350086	-0.101293	0.0164925
ARHGEF6	-0.239027	0.012445			-0.104202	0.0169056
COQ7			-0.17127	0.00211897	-0.0488403	0.0171697
BACH1	-0.408741	0.0428546			-0.282691	0.0174791
ADA	-0.200951	0.00924445			-0.125877	0.0178393
ZNF175			-0.27055	0.0282902	-0.078271	0.0197114
CCT7	-0.211624	0.0106635			-0.100286	0.0206111
WDR5B			-0.128607	0.015874	-0.0876577	0.0209249
SLC7A4			-0.152598	0.0292901	-0.0566664	0.0209325
PDCD10	-0.212192	0.0251107			-0.133769	0.0235193
HLA-DPB1	-0.371838	0.0109334			-0.150697	0.0236234
GGPS1	-0.232026	0.013227			-0.0897288	0.0261488
RARS	-0.188006	0.0105902			-0.0912787	0.0269578
WBSCR22	-0.251114	0.0115151			-0.0931177	0.0272117
TBC1D4	-0.159588	0.0404774			-0.0818919	0.0297484
HSPA14	-0.215825	0.0438429			-0.103663	0.0298991
ITGB3BP	-0.381765	0.00228753			-0.153363	0.0317732
DGUOK	-0.227507	0.0116114			-0.0857626	0.0343034
CDK5RAP1	-0.184083	0.0178627			-0.0734118	0.0350335
MEP1A			-0.103496	0.0257555	-0.0451067	0.0379872
USP9X	-0.16122	0.0469485			-0.0923232	0.0397193
KIAA1551	-0.459772	0.00350984			-0.182029	0.0399302
KARS	-0.273654	0.00182474			-0.0717257	0.0404521
CENPN			-0.188361	0.00951907	-0.0317601	0.0415571
CD1B	0.184536	0.0309562	-0.190916	0.0491084	-0.0596576	0.0452348
CDK5RAP3	-0.19843	0.0444064			-0.113992	0.0455399
PTPRR			-0.0874257	0.0261012	-0.0275732	0.0464708
P2RY14	-0.416967	0.0108443			-0.179038	0.0494702
EEF1B2	-0.176291	0.0319792			-0.0808537	0.0496974
CETN3	-0.244193	0.0187354	-0.232978	0.0400136
