# Supplementary material for: Identification and Analysis of Genes Underlying Bone Mineral Density by Integrating Microarray Data of Osteoporosis
Source: Front Cell Dev Biol. 2020 Aug 27;8:798. doi: 10.3389/fcell.2020.00798 (PMC7481435; doi:10.3389/fcell.2020.00798)
Supplement: TABLE S2 — The uniformly up-regulated DEGs in low BMD samples. [file Table_2.XLSX]

## Sheet: The uniformly up-regulated DEGs
Gene	GSE2208_log2FC	GSE2208_P	GSE56814_log2FC	GSE56814_P	GSE56815_log2FC	GSE56815_P
ZFP36	0.355518	0.0236714	0.216195	0.0416107	0.274376	0.00406888
JUNB	0.512595	0.0091092	0.248796	0.0495863	0.305052	0.00592048
TMEM8A	0.279562	0.024066	0.133514	0.0212255	0.21107	0.0126322
NELFB	0.184075	0.04921			0.203995	3.61275e-05
NFKBIA			0.375558	0.0218393	0.313381	0.000143514
MFSD10			0.162657	0.0302965	0.318997	0.000195382
JUN	0.642772	0.00404086			0.104293	0.000253179
IER2			0.384285	0.0395459	0.339852	0.000979351
CTSD	0.380065	0.0132848			0.330407	0.001032
TRIM28			0.108539	0.0314233	0.245313	0.00112975
ACTN1	0.258935	0.0491576			0.1907	0.00118994
RHBDF2			0.181632	0.0240806	0.208109	0.00134489
GRK6	0.200775	0.0344699			0.179066	0.00141866
EFCAB1			0.0899607	0.0139206	0.0612788	0.00191846
APH1A	0.275037	0.0236947			0.147104	0.00245021
AGPAT2	0.168803	0.045391			0.140028	0.00270627
CA4			0.149937	0.0432329	0.0747925	0.00289079
NFKB2			0.228806	0.0317217	0.132874	0.00303312
TBCA			0.320931	0.0353491	0.139926	0.00335341
TNIP1			0.146428	0.0374971	0.233086	0.0035304
PLEK	-0.237179	0.0406876	0.154536	0.0469105	0.144905	0.00388257
MAP2K3	0.194955	0.00793558			0.133404	0.00478463
ALDH3B1	0.20662	0.031949			0.155044	0.00497326
STRN	0.16023	0.0345044			0.0717501	0.00521978
RRP7A	0.164023	0.0118375			0.0697427	0.00624716
PDE3A	0.233829	0.000426124			0.057499	0.00677049
NDST4	0	0	0.104618	0.0182722	0.0773564	0.0069898
KDM2A	0.1616	0.0380068			0.0789015	0.00710136
FAM89B	0.255282	0.0258264			0.158015	0.00835211
PSMC3IP	0.15269	0.0226222			0.0514886	0.00857139
DND1			0.77295	0.0286646	0.108941	0.00862395
NDUFB1			0.218974	0.00866556	0.10727	0.0104094
NFKBIB			0.113827	0.0393128	0.112849	0.0104472
CEBPA			0.195782	0.0473788	0.259671	0.0111066
FAM168A	0.163066	0.0226444			0.0515797	0.0134666
PIM1			0.24151	0.0136442	0.102505	0.0136946
SRD5A1			0.122573	0.0191961	0.121422	0.0142295
OCEL1	0.157685	0.0307972			0.0821156	0.0163098
PPP1R15A	0.297088	0.0240959			0.209924	0.0166006
LMBR1L	0.188331	0.0150781			0.10678	0.0168728
CCPG1	0.124938	0.0321538			0.103322	0.0174559
TNF	0.2328	0.0109571			0.110284	0.0184626
C20orf27	0.341311	0.0264017			0.157706	0.0191673
PALM	0.144553	0.0211864			0.115543	0.019251
PTPN6			0.143567	0.0476224	0.243123	0.0200541
PPIF			0.234539	0.0377025	0.124377	0.0203931
CDC34			0.133178	0.044454	0.134975	0.0204138
HLX			0.158302	0.0130031	0.117572	0.0223471
UBTD1			0.191251	0.0494739	0.0733397	0.0233088
HK3	0.263262	0.0295598			0.182844	0.0251959
BHLHE40			0.215763	0.0295577	0.118229	0.0257096
BTG2	0.455239	0.0452642			0.262578	0.0258791
CTBP1	0.28258	0.0310618			0.155732	0.0262878
SOCS3	0.198149	0.0295327			0.0539941	0.0269412
PLK3			0.299224	0.0333837	0.0719247	0.0307447
TRMT2B	0.194842	0.0284405			0.0974514	0.0309941
PI4KB			0.0917653	0.0260432	0.0709912	0.0315294
ARG2	0.163802	0.038976			0.0472914	0.0321601
MAZ			0.136622	0.0385783	0.117689	0.033538
MYO1B	0.14318	0.0461464			0.0281441	0.033686
CKB			0.154085	0.0413752	0.0810189	0.0384705
TFEB	0.220439	0.02429			0.111941	0.0395741
NR1D1	0.219988	0.0441068			0.0358172	0.0495793
REM1			0.0941446	0.0451929	0.0805662	0.039848
CLCN7	0.167026	0.027987			0.0988227	0.0399294
S100A11	0.2655	0.0411075			0.125975	0.0403047
PRDM12			0.225802	0.0469714	0.115756	0.0451089
TMED1			0.147205	0.0355643	0.0703287	0.0469222
RP11-82L18.2	0.197604	0.0188208		0	0.0735332	0.0469501
HDAC5			0.184455	0.0351671	0.13167	0.0474197
DNPEP	0.232941	0.0200835			0.0571167	0.0495143
THRA	0.219988	0.0441068			0.0358172	0.0495793
GMIP	0.375715	0.000502208	0.237698	0.0486933
FPGS	0.265529	0.00376556	0.204662	0.0385104
ATOX1	0.20334	0.00674867	0.1154	0.0346318
ZC3H3	0.187995	0.00735066	0.128218	0.044186
GNB2	0.443947	0.00873766	0.170502	0.0262683
PEX26	0.184386	0.00968037	0.240965	0.011339	-0.0798009	0.0475754
GJB1	0.224452	0.0105228	0.166375	0.0384653
MCOLN1	0.230883	0.0159471	0.204789	0.0406877
DKK1	0.20345	0.016799	0.135074	0.0144308
SLC39A2	0.201171	0.0192491	0.154277	0.0446306
PQLC1	0.220075	0.0203983	0.160539	0.040939
TSC22D4	0.297938	0.0206863	0.167128	0.0398814
MMP14	0.181631	0.0227866	0.12615	0.0250152
NR4A1	0.156653	0.027634	0.312699	0.0173499
STXBP2	0.536583	0.0344823	0.155369	0.0369852
DUSP13	0.127774	0.0476623	0.16141	0.0192166
